# Supplementary material for: Production of Atosiban’s Key Intermediate Pentapeptide: Synthetic Approaches to the Development of a Peptide Synthesis with Less Racemization and Simplifier Purification Process
Source: Molecules. 2022 Mar 16;27(6):1920. doi: 10.3390/molecules27061920 (PMC8951825; doi:10.3390/molecules27061920)
Supplement: Supplementary file 1 [file molecules-27-01920-s001.zip]

Archive with 1 entries (1 files):
- molecules-1534673-supplementary.pdf
